# Supplementary material for: HIF-1ɑ-regulated miR-1275 maintains stem cell-like phenotypes and promotes the progression of LUAD by simultaneously activating Wnt/β-catenin and Notch signaling
Source: Theranostics. 2020 Jan 22;10(6):2553–70. doi: 10.7150/thno.41120 (PMC7052895; doi:10.7150/thno.41120)
Supplement: Supplementary file 2 — Supplementary table 2. [file thnov10p2553s2.xlsx]

## Sheet: Sheet1
miRNAs	Fold change (ANT vs T)	P-value (ANT vs T)
hsa-miR-1260b	2.34406	0.0475378
hsa-miR-4636	9.28414	0.00618314
hsa-miR-4714-5p	2.60812	0.0201075
hsa-miR-4732-5p	7.70437	0.000342808
hsa-miR-4451	2.07596	0.00864556
hsa-miR-5572	2.51864	0.0392985
hsa-miR-501-5p	5.39456	0.00442409
hsa-miR-663a	2.88085	0.0429549
hsa-miR-4698	2.10971	0.0357459
hsa-miR-423-5p	2.04552	0.000432934
hsa-miR-224-3p	7.84321	0.000770321
hsa-miR-204-3p	2.43371	0.000753748
hsa-miR-4739	3.21011	0.000165547
hsa-miR-665	13.5899	0.000688058
hsa-let-7d-3p	3.35047	0.000314777
hsa-miR-3196	5.0317	0.0301545
hsa-miR-3656	2.2187	0.00121659
hsa-miR-3202	3.98049	0.000937896
hsa-miR-642b-3p	5.4542	0.0169755
hsa-miR-4419b	2.31342	0.0231597
hsa-miR-5095	2.69757	0.00692454
hsa-miR-4511	5.44546	0.0259239
hsa-miR-3175	6.88768	0.0048148
hsa-miR-4709-3p	2.28554	0.00145522
hsa-miR-483-5p	3.00193	0.017707
hsa-miR-4534	3.2185	0.0225917
hsa-miR-605-5p	6.69028	0.00462824
hsa-miR-513a-5p	3.3305	0.030215
hsa-miR-340-5p	2.79034	0.00927499
hsa-miR-196a-3p	2.8443	0.00283434
hsa-miR-4419a	2.68465	0.00276656
hsa-miR-1909-3p	4.14723	0.00212513
hsa-miR-513b-5p	7.64179	0.028804
hsa-miR-30c-1-3p	5.80379	0.00365753
hsa-miR-744-5p	3.20599	0.0109807
hsa-miR-4449	4.10794	0.022082
hsa-miR-1321	2.1659	0.000339722
hsa-miR-125b-1-3p	8.20618	0.00172181
hsa-miR-4505	2.3456	0.00413853
hsa-miR-4417	3.00453	0.0175881
hsa-miR-3142	4.17673	0.000201638
hsa-miR-423-3p	2.2818	0.0269596
hsa-miR-4425	2.22347	0.00500588
hsa-miR-4651	2.30814	0.0254613
hsa-miR-3653-3p	2.99559	0.0424031
hsa-miR-4754	6.86455	0.0011802
hsa-miR-5190	4.91379	2.54723e-05
hsa-miR-3161	5.01427	0.000646628
hsa-miR-600	2.32734	0.00573455
hsa-miR-3201	2.42549	0.00131369
hsa-miR-4506	3.51219	6.91821e-06
hsa-miR-920	2.45552	0.002667
hsa-miR-3135a	2.04358	0.00240555
hsa-miR-4797-5p	3.23545	0.0239969
hsa-miR-4722-5p	2.84965	0.000604592
hsa-miR-4475	2.21831	0.00416816
hsa-miR-124-5p	3.21543	0.00914239
hsa-miR-4633-5p	4.49965	0.000229798
hsa-miR-652-5p	5.0073	0.00748563
hsa-miR-877-5p	2.36556	0.00281128
hsa-miR-3907	3.67951	0.000549543
hsa-miR-15a-3p	2.74461	0.00108537
hsa-miR-4470	16.9314	0.014914
hsa-miR-4725-3p	3.98523	0.000532401
hsa-miR-4488	7.28856	0.000705211
hsa-miR-4513	3.50433	0.000177203
hsa-miR-548t-5p	2.14315	0.011359
hsa-miR-4251	2.47746	0.00117196
hsa-miR-3652	5.59647	0.00624567
hsa-let-7b-3p	3.19816	0.00779322
hsa-miR-302c-5p	2.60669	0.000107007
hsa-miR-4734	5.08307	0.000523336
hsa-miR-3660	3.93346	7.77841e-05
hsa-miR-4679	5.99058	1.60964e-05
hsa-miR-4688	2.20504	0.00459442
hsa-miR-4486	2.3001	0.0219344
hsa-miR-639	2.23744	0.0214393
hsa-miR-4649-5p	2.15833	0.0314393
hsa-miR-3124-5p	4.71745	0.00521206
hsa-miR-5584-3p	2.0701	0.01917
hsa-miR-4646-5p	2.01031	0.00416585
hsa-miR-210-3p	2.51229	0.0192785
hsa-miR-518a-5p/hsa-miR-527	2.38782	0.010592
hsa-miR-495-3p	5.45628	0.00285879
hsa-miR-5187-5p	5.1645	0.0379213
hsa-miR-369-3p	10.7355	8.42211e-05
hsa-miR-4504	5.13533	0.0164679
hsa-miR-135a-3p	2.62357	0.0113587
hsa-miR-4650-3p	2.92684	0.00235808
hsa-miR-370-3p	3.17321	0.00195275
hsa-miR-4676-5p	3.17417	0.0118927
hsa-miR-3925-5p	5.23494	0.00257275
hsa-miR-4695-5p	2.15631	0.0409661
hsa-miR-1253	3.76823	0.00804514
hsa-miR-4757-3p	7.51494	0.0437901
hsa-miR-551a	2.48818	0.00076601
hsa-miR-330-3p	3.00921	0.00159633
hsa-miR-5694	2.15164	0.00221897
hsa-miR-5191	2.87495	0.00278968
hsa-miR-5585-3p	2.33346	0.00223354
hsa-miR-3688-5p	2.15499	0.00207675
hsa-miR-4496	5.27612	0.00415523
hsa-miR-4716-3p	2.07025	0.0446702
hsa-miR-938	6.56035	1.21464e-05
hsa-miR-1270	2.66328	0.000145972
hsa-miR-4700-5p	3.7859	0.00419215
hsa-miR-4529-3p	2.76898	0.00203214
hsa-miR-452-5p	2.63027	0.0233054
hsa-miR-4485-3p	5.16146	0.0250879
hsa-miR-1286	3.42629	0.0197725
hsa-miR-1273c	2.18898	0.0421438
hsa-miR-3125	3.82287	0.00531866
hsa-miR-134-5p	2.79412	0.00151348
hsa-miR-30b-3p	2.84724	0.00123387
hsa-miR-381-5p	3.84284	0.0437182
hsa-miR-4753-5p	2.11368	0.0243408
hsa-miR-548l	12.8987	0.00189591
hsa-miR-4433a-3p	2.24534	0.00847762
hsa-miR-181d-3p	10.9832	0.021378
hsa-miR-1228-5p	5.11129	0.000989237
hsa-miR-219a-2-3p	2.07288	0.00233632
hsa-miR-5088-5p	3.58158	0.0455268
hsa-miR-376b-3p	2.61946	0.0229319
hsa-miR-548ax	4.29739	0.00121147
hsa-miR-431-3p	4.39357	0.0301731
hsa-miR-596	2.17372	0.00145577
hsa-miR-4786-5p	2.94852	9.8766e-05
hsa-miR-154-3p	2.7404	0.0147655
hsa-miR-3916	3.88533	8.58673e-05
hsa-miR-4539	2.93757	0.014921
hsa-miR-5094	3.45156	0.0003801
hsa-miR-1471	3.83086	0.0289839
hsa-miR-4743-5p	2.57702	0.000444378
hsa-miR-4432	2.27405	0.00246521
hsa-miR-4314	3.34975	0.00213609
hsa-miR-4656	2.28052	0.00761636
hsa-miR-5093	4.56722	0.000163562
hsa-miR-1303	2.40168	0.0418425
hsa-miR-1250-5p	2.18688	0.00985131
hsa-miR-517-5p	2.15047	0.00442152
hsa-miR-3648	4.01351	0.0123794
hsa-miR-671-5p	5.2622	0.00684768
hsa-miR-3198	2.12181	0.0185895
hsa-miR-4487	4.22768	0.000125926
hsa-miR-377-5p	3.25091	0.000615648
hsa-miR-3197	5.46287	0.0173984
hsa-miR-5188	2.54885	0.000644104
hsa-miR-519d-3p	4.1034	0.00389426
hsa-miR-645	2.0958	0.0114455
hsa-miR-4492	4.25772	2.23859e-05
hsa-miR-3173-3p	2.2073	0.00382683
hsa-miR-3150a-5p	3.19282	0.000163385
hsa-miR-4782-5p	2.12668	0.00932717
hsa-miR-433-3p	2.4523	0.00047917
hsa-miR-4257	3.81714	0.00414384
hsa-miR-541-5p	3.22597	0.00124891
hsa-miR-4691-3p	2.87069	0.00610901
hsa-miR-4430	3.26081	0.0032181
hsa-miR-424-3p	2.00793	0.00307464
hsa-miR-4799-3p	2.12328	0.0190009
hsa-miR-4686	2.44314	2.21357e-05
hsa-miR-4499	2.37463	0.00156361
hsa-miR-4303	2.95017	0.000116238
hsa-miR-300	2.00463	0.0490049
hsa-miR-670-5p	2.32096	0.012798
hsa-miR-185-3p	3.8552	0.0146432
hsa-miR-4724-5p	3.03657	0.0207997
hsa-miR-1207-3p	2.54806	0.0293416
hsa-miR-4766-5p	2.99273	0.00274732
hsa-miR-2861	3.43353	0.0250085
hsa-miR-4535	2.3007	0.00478947
hsa-miR-4727-3p	5.9166	0.00039886
hsa-miR-3074-5p	2.62484	0.00796564
hsa-miR-372-3p	2.64931	0.00248411
hsa-miR-3180/hsa-miR-3180-3p	3.72914	0.0157009
hsa-miR-5011-5p	7.28355	0.00280818
hsa-miR-3160-3p	2.04553	0.0243626
hsa-miR-3131	2.69182	0.0062826
hsa-miR-558	7.67688	0.002319
hsa-miR-96-3p	3.01901	0.000682129
hsa-miR-1269b	2.70393	0.00234593
hsa-miR-4526	6.72487	0.000511006
hsa-miR-4260	5.49907	0.00443181
hsa-miR-302b-5p	3.10221	0.00094455
hsa-miR-3200-5p	4.27227	1.52489e-05
hsa-miR-4763-3p	2.23061	0.0174484
hsa-miR-4538	3.27527	0.000217204
hsa-miR-3691-5p	2.99832	0.0186956
hsa-miR-4717-3p	2.04558	0.00811502
hsa-miR-4537	5.17615	0.00109179
hsa-miR-520b/hsa-miR-520c-3p	2.42519	0.0110595
hsa-miR-4527	3.27794	0.000355999
hsa-miR-555	5.12629	0.000749268
hsa-miR-381-3p	4.69825	0.011328
hsa-miR-3922-3p	2.11102	0.00493563
hsa-miR-1910-5p	2.19939	0.000214303
hsa-miR-569	2.66774	0.00396877
hsa-miR-4296	2.86545	0.00246824
hsa-miR-4740-5p	2.26809	0.0478026
hsa-miR-3153	2.09843	0.0157612
hsa-let-7g-3p	2.67309	0.0247792
hsa-miR-193a-5p	2.6076	0.0118342
hsa-miR-1972	2.295	0.00508429
hsa-miR-3163	2.82519	0.00613508
hsa-miR-1254	8.25996	0.000519023
hsa-miR-2277-5p	4.74106	0.0122389
hsa-miR-3922-5p	2.8954	0.0460536
hsa-miR-512-5p	2.02082	0.0303298
hsa-miR-3662	2.70861	0.00103162
hsa-miR-3614-5p	3.0162	0.0273576
hsa-miR-4690-3p	2.98969	0.0143861
hsa-miR-1909-5p	4.30377	0.000819154
hsa-miR-3677-5p	2.6382	0.00488333
hsa-miR-5680	4.39377	0.00116624
hsa-miR-3944-3p	5.25947	0.00210773
hsa-miR-939-5p	4.30454	0.0199106
hsa-miR-580-3p	3.53898	0.0412711
hsa-miR-3141	3.05862	0.0115413
hsa-miR-4482-5p	3.07834	0.000748916
hsa-miR-4737	4.1895	0.0211096
hsa-miR-708-3p	3.12373	0.000292743
hsa-miR-365a-5p	2.66157	0.0348938
hsa-miR-1294	2.05331	0.0277203
hsa-miR-485-5p	2.64972	0.00237335
hsa-miR-105-3p	2.89202	0.00941807
